# Supplementary material for: Mimicking of Blood Flow Results in a Distinct Functional Phenotype in Human Non-Adherent Classical Monocytes
Source: Biology (Basel). 2021 Aug 4;10(8):748. doi: 10.3390/biology10080748 (PMC8389597; doi:10.3390/biology10080748)
Supplement: Supplementary file 1 [file biology-10-00748-s001.zip]

Archive with 1 entries (1 files):
- biology-1312410-supplementary.pdf
